# Supplementary material for: Theoretical research without projects
Source: PLoS One. 2019 Mar 28;14(3):e0214026. doi: 10.1371/journal.pone.0214026 (PMC6438531; doi:10.1371/journal.pone.0214026)
Supplement: S1 Table — (XLSX) [file pone.0214026.s001.xlsx]

## Sheet: Sheet1
Awardee	Year	Past budget	Present budget	Past productivity	Further productivity
1	2010	435780	1200000	14	20
2	2009	435780	1200000	7	11
3	2008	435780	1200000	32	37
4	2007	435780	1200000	36	55
5	2007	435780	1200000	9	14
6	2011	435780	1200000	25	47
